# Supplementary material for: Biological Activities of Ceratonia siliqua Pod and Seed Extracts: A Comparative Analysis of Two Cretan Cultivars
Source: Int J Mol Sci. 2023 Jul 28;24(15):12104. doi: 10.3390/ijms241512104 (PMC10418674; doi:10.3390/ijms241512104)
Supplement: Supplementary file 1 [file ijms-24-12104-s001.zip]

Archive with 1 entries (1 files):
- ijms-2509485-supplementary.pdf
